# Supplementary material for: TBPEH-TBPB Initiate the Radical Addition of Benzaldehyde and Allyl Esters
Source: Int J Mol Sci. 2022 Nov 8;23(22):13704. doi: 10.3390/ijms232213704 (PMC9690988; doi:10.3390/ijms232213704)
Supplement: Supplementary file 1 [file ijms-23-13704-s001.zip]

Archive with 1 entries (1 files):
- ijms-2006944-supplementary.pdf
